# Supplementary material for: Enhanced Epithelial-to-Mesenchymal Transition and Chemoresistance in Advanced Retinoblastoma Tumors Is Driven by miR-181a
Source: Cancers (Basel). 2022 Oct 19;14(20):5124. doi: 10.3390/cancers14205124 (PMC9600213; doi:10.3390/cancers14205124)
Supplement: Supplementary file 1 [file cancers-14-05124-s001.zip]

Archive with 1 entries (1 files):
- cancers-1949861-supplementary.pdf
